# Supplementary material for: Ustekinumab Drug Clearance Is Better Associated with Disease Control than Serum Trough Concentrations in a Prospective Cohort of Inflammatory Bowel Disease
Source: Pharmaceutics. 2025 Feb 2;17(2):187. doi: 10.3390/pharmaceutics17020187 (PMC11859385; doi:10.3390/pharmaceutics17020187)
Supplement: Supplementary file 1 [file pharmaceutics-17-00187-s001.zip]

Archive with 1 entries (1 files):
- pharmaceutics-3385963-supplementary.pdf
